# Supplementary material for: Involvement of CREB-regulated transcription coactivators (CRTC) in transcriptional activation of steroidogenic acute regulatory protein (Star) by ACTH
Source: Mol Cell Endocrinol. 2020 Jan 1;499:110612. doi: 10.1016/j.mce.2019.110612 (PMC6899503; doi:10.1016/j.mce.2019.110612)
Supplement: Multimedia component 1 [file mmc1.xml]

<?xml version="1.0" encoding="utf-8" standalone="no"?>
<data>
  <datasets>
    <author>lorna.smith@kcl.ac.uk;lornasmith701@hotmail.com</author>
    <type>0</type>
    <dataset>
      <value>4</value>
      <reason>Data will be made available on request</reason>
      <comments />
    </dataset>
  </datasets>
</data>
